# Supplementary material for: Different Alterations in Gut Microbiota between Bifidobacterium longum and Fecal Microbiota Transplantation Treatments in Propionic Acid Rat Model of Autism
Source: Nutrients. 2022 Jan 30;14(3):608. doi: 10.3390/nu14030608 (PMC8838423; doi:10.3390/nu14030608)
Supplement: Supplementary file 1 [file nutrients-14-00608-s001.zip]

Archive with 2 entries (2 files):
- Autism_manuscript_012021_Supplementary_data_Correction.pdf
- Autism_manuscript_082021_Supplementary_Tables.xlsx
